# Supplementary material for: Small Genome Size Ensures Adaptive Flexibility for an Alpine Ginger
Source: Genome Biol Evol. 2025 Jul 24;17(8):evaf151. doi: 10.1093/gbe/evaf151 (PMC12342737; doi:10.1093/gbe/evaf151)
Supplement: evaf151_Supplementary_Data [file evaf151_supplementary_data.zip]

Archive with 5 entries (5 files):
- Supplementary Figures.docx
- Table S1.docx
- Table S2.docx
- Table S3.docx
- Table S4.docx
